# Supplementary material for: Tailoring Functional Terminals on Solution-Processable Fullerene Electron Transporting Materials for High Performance Perovskite Solar Cells
Source: Nanomaterials (Basel). 2022 Mar 23;12(7):1046. doi: 10.3390/nano12071046 (PMC9000481; doi:10.3390/nano12071046)
Supplement: Supplementary file 1 [file nanomaterials-12-01046-s001.zip]

Archive with 1 entries (1 files):
- nanomaterials-1626763-supplementary.pdf
